# Supplementary material for: Abundant diversity of accessory genetic elements and associated antimicrobial resistance genes in pseudomonas aeruginosa isolates from a single Chinese hospital
Source: Ann Clin Microbiol Antimicrob. 2023 Jun 29;22:51. doi: 10.1186/s12941-023-00600-3 (PMC10311859; doi:10.1186/s12941-023-00600-3)
Supplement: Supplementary file 7 — Supplementary Material 7 [file 12941_2023_600_MOESM7_ESM.xlsx]

## Sheet: Sheet1
Table S1. Background information of the 48 clinical strains for genome sequencing in this study
Isolate	Species	Country	Province	Year	Specimen	Designation of fully sequenced chromosome and plasmids	AGRs characterized in this study; listed in Table 1	Sequencing date	Accession number	Characterized in this study	Minimum inhibitory concentration (μg/ml)/Antimicrobial susceptibility									T3SS related virulence genes				STs
											Piperacillin/tazobactam	Ceftazidime	Cefepime	Imipenem	Meropenem	Amikacin	Tobramycin	Ciprofloxacin	Levofloxacin	exoT	exoY	exoS	exoU
NY5538	P.aeruginosa	China	HeNan	2019	Sputum		Draft	2022.6-2022.9	JAMOHD000000000		>=128/R	>=64/R	>=32/R	>=16/R	>=16/R	32/I	>=16/R	>=4/R	>=8/R	+	+	+	-	ST1976
NY5541	P.aeruginosa	China	HeNan	2019	Urine		Draft	2022.6-2022.9	JAMOHC000000000		>=128/R	>=64/R	>=32/R	>=16/R	>=16/R	>=64/R	>=16/R	>=4/R	>=8/R	+	+	+	-	ST1976
NY5507	P.aeruginosa	China	HeNan	2019	Broncholveolr lavage fluid	cNY5507	Complete	2020.9-2021.1	CP096929	Yes	>=128/R	>=64/R	>=32/R	>=16/R	>=16/R	>=64/R	>=16/R	>=4/R	>=8/R	+	+	+	-	ST1976
						pNY5507-IMP	Complete		CP096930	No
						pNY5507-NR	Complete		CP096931	No
NY5510	P.aeruginosa	China	HeNan	2019	Sputum	cNY5510	Complete	2020.9-2021.2	CP096932	Yes	>=128/R	>=64/R	>=32/R	>=16/R	>=16/R	16/R	>=16/R	>=4/R	>=8/R	+	+	+	-	ST1976
						pNY5510-NR	Complete		CP096933	No										+		+	-
NY5511	P.aeruginosa	China	HeNan	2019	Sputum	cNY5511	Complete	2020.9-2021.1	CP096934	Yes	>=128/R	>=64/R	>=32/R	>=16/R	>=16/R	16/R	>=16/R	>=4/R	>=8/R	+	+	+	-	ST1976
						pNY5511-OXA	Complete		CP096935	Yes										+		+	-
						pNY5511-NR	Complete		CP096936	No										+		+	-
NY5515	P.aeruginosa	China	HeNan	2019	Tissue		Draft	2019.7-2019.8	JAMOHG000000000		>=128/R	>=64/R	>=32/R	>=16/R	>=16/R	>=64/R	>=16/R	>=4/R	>=8/R	+	+	+	-	ST1976
NY5519	P.aeruginosa	China	HeNan	2019	Broncholveolr lavage fluid		Draft	2019.7-2019.8	JAMOHB000000000		>=128/R	>=64/R	>=32/R	>=16/R	>=16/R	8/I	<=1/S	>=4/R	>=8/R	+	+	+	-	ST1976
NY5526	P.aeruginosa	China	HeNan	2019	Lavage fluid		Draft	2019.7-2019.8	JAMOHE000000000		>=128/R	>=64/R	>=32/R	>=16/R	>=16/R	>=64/R	>=16/R	>=4/R	>=8/R	+	+	+	-	ST1976
NY5530	P.aeruginosa	China	HeNan	2019	Broncholveolr lavage fluid	cNY5530	Complete	2019.10-2020.1	CP096946	Yes	>=128/R	>=64/R	>=32/R	>=16/R	>=16/R	>=64/R	>=16/R	>=4/R	>=8/R	+	+	+	-	ST1976
						pNY5530-NR1	Complete		CP096947	No										+		+	-
						pNY5530-NR2	Complete		CP096948	No										+		+	-
						pNY5530-IMP	Complete		CP096949	Yes										+		+	-
NY5531	P.aeruginosa	China	HeNan	2019	Broncholveolr lavage fluid		Draft	2019.7-2019.8	JAMOHF000000000		>=128/R	>=64/R	>=32/R	>=16/R	>=16/R	>=64/R	>=16/R	>=4/R	>=8/R	+	+	+	-	ST1976
NY11210	P.aeruginosa	China	HeNan	2019	Sputum	cNY11210	Complete	2020.9-2021.1	CP096958	Yes	>=128/R	>=64/R	>=32/R	>=16/R	>=16/R	16/S	>=16/R	2/I	>=8/R	+	+	+	-	ST1976
						pNY11210-NR	Complete		CP096959	No										+		+	-
NY11232	P.aeruginosa	China	HeNan	2019	Sputum		Draft	2020.7-2020.8	JAMOGZ000000000		>=128/R	>=64/R	>=64/R	>=16/R	>=16/R	>=64/R	>=16/R	>=4/R	>=8/R	+	+	+	-	ST1976
NY5520	P.aeruginosa	China	HeNan	2019	Urine	cNY5520	Complete	2019.10-2020.1	CP096937	Yes	>=128/R	>=64/R	>=32/R	>=16/R	>=16/R	>=64/R	>=16/R	>=4/R	>=8/R	+	-	+	-	ST1976
						pNY5520-IMP	Complete		CP096938	Yes
						pNY5520-KPC	Complete		CP096939
						pNY5520-NR	Complete		CP096940
NY5534	P.aeruginosa	China	HeNan	2019	Lavage fluid		Draft	2022.6-2022.9	JAMOGJ000000000		>=128/R	>=64/R	16/R	>=16/R	>=16/R	4/S	>=16/R	>=4/R	>=8/R	+	+	+	-	ST244
NY5088	P.aeruginosa	China	HeNan	2019	Tracheal secretion		Draft	2020.7-2020.8	JAMOGM000000000		>=128/R	2/I	>=32/R	>=16/R	>=16/R	>=64/R	>=16/R	>=4/R	>=8/R	+	+	+	-	ST244
NY5514	P.aeruginosa	China	HeNan	2019	Sputum		Draft	2019.7-2019.8	JAMOGQ000000000		>=128/R	>=64/R	>=32/R	>=16/R	>=16/R	>=64/R	>=16/R	>=4/R	>=8/R	+	+	+	-	ST244
NY5517	P.aeruginosa	China	HeNan	2019	Sputum		Draft	2019.7-2019.8	JAMOGP000000000		>=128/R	>=64/R	>=32/R	>=16/R	>=16/R	>=64/R	>=16/R	>=4/R	>=8/R	+	+	+	-	ST244
NY5521	P.aeruginosa	China	HeNan	2019	Tracheal secretion		Draft	2019.7-2019.8	JAMOGS000000000		>=128/R	>=64/R	>=32/R	>=16/R	>=16/R	>=64/R	>=16/R	>=4/R	>=8/R	+	+	+	-	ST244
NY5522	P.aeruginosa	China	HeNan	2019	Broncholveolr lavage fluid		Draft	2019.7-2019.8	JAMOGT000000000		>=128/R	>=64/R	>=32/R	>=16/R	>=16/R	>=64/R	>=16/R	>=4/R	>=8/R	+	+	+	-	ST244
NY5524	P.aeruginosa	China	HeNan	2019	Sputum	cNY5524	Complete	2021.7-2021.10	CP096942	Yes	>=128/R	>=64/R	>=32/R	>=16/R	>=16/R	>=64/R	>=16/R	>=4/R	>=8/R	+	+	+	-	ST244
						pNY5524-NR1	Complete		CP096943
						pNY5524-NR2	Complete		CP096944
NY5528	P.aeruginosa	China	HeNan	2019	Tracheal secretion		Draft	2019.7-2019.8	JAMOGR000000000		>=128/R	>=64/R	>=32/R	>=16/R	>=16/R	>=64/R	>=16/R	>=4/R	>=8/R	+	+	+	-	ST244
NY5532	P.aeruginosa	China	HeNan	2019	Secretion	cNY5532	Complete	2021.7-2021.10	CP096950	Yes	>=128/R	16/R	16/R	2/I	8/I	16/S	>=16/R	>=4/R	>=8/R	+	+	+	-	ST244
						pNY5532-OXA	Complete		CP096951	Yes
						pNY5532-NR	Complete		CP096952	No
NY5536	P.aeruginosa	China	HeNan	2019	Sputum		Draft	2020.7-2020.8	JAMOGO000000000		>=128/R	>=64/R	>=32/R	>=16/R	>=16/R	>=64/R	>=16/R	>=4/R	4/I	+	+	+	-	ST244
NY11174	P.aeruginosa	China	HeNan	2019	Drainage liquid		Draft	2020.7-2020.8	JAMOGN000000000		>=128/R	>=64/R	16/I	>=16/R	>=16/R	>=64/R	>=16/R	>=4/R	>=8/R	+	+	+	-	ST244
NY5512	P.aeruginosa	China	HeNan	2019	Sputum		Draft	2019.7-2019.8	JAMOGY000000000		>=128/R	16/I	8/I	>=16/R	>=16/R	>=64/R	>=16/R	>=4/R	>=8/R	+	+	-	+	ST235
NY5513	P.aeruginosa	China	HeNan	2019	Sputum		Draft	2019.7-2019.8	JAMOGW000000000		>=128/R	>=64/R	>=32/R	>=16/R	8/R	>=64/R	>=16/R	>=4/R	>=8/R	+	+	-	+	ST235
NY5516	P.aeruginosa	China	HeNan	2019	Tracheal secretion		Draft	2019.7-2019.8	JAMOGX000000000		>=128/R	>=64/R	>=32/R	>=16/R	8/R	>=64/R	>=16/R	>=4/R	>=8/R	+	+	-	+	ST235
NY5523	P.aeruginosa	China	HeNan	2019	Sputum	cNY5523	Complete	2021.7-2021.10	CP096941	Yes	>=128/R	>=64/R	16/R	>=16/R	>=16/R	>=64/R	>=16/R	>=4/R	>=8/R	+	+	-	+	ST235
F291007	P.aeruginosa	China	HeNan	2019	Sputum	cF291007	Complete	2021.5-2021.12	CP081345	Yes	>=128/R	16/I	16/I	>=16/R	>=16/R	>=64/R	>=16/R	>=4/R	>=8/R	+	+	-	+	ST235
NY11231	P.aeruginosa	China	HeNan	2019	Broncholveolr lavage fluid		Draft	2020.7-2020.8	JAMOGU000000000		>=128/R	>=64/R	8/I	>=16/R	>=16/R	>=64/R	>=16/R	>=4/R	>=8/R	+	+	-	+	ST235
NY11254	P.aeruginosa	China	HeNan	2020	Broncholveolr lavage fluid	cNY11254	Complete	2021.8-2021.10	CP096960	Yes	64/I	>=64/R	>=64/R	>=16/R	>=16/R	>=64/R	>=16/R	>=4/R	>=8/R	+	+	-	+	ST235
NY13937	P.aeruginosa	China	HeNan	2021	Broncholveolr lavage fluid		Draft	2021.6-2021.8	JAMOGF000000000		>=128/R	16/I	8/I	>=16/R	>=16/R	32/R	>=16/R	>=4/R	>=8/R	+	+	-	+	ST235
NY5527	P.aeruginosa	China	HeNan	2019	Sputum		Draft	2019.7-2019.8	JAMOGV000000000		32/S	>=64/R	>=32/R	>=16/R	>=16/R	>=64/R	>=16/R	>=4/R	>=8/R	+	-	-	+	ST235
NY5533	P.aeruginosa	China	HeNan	2019	Urine		Draft	2020.7-2020.8	JAMOGL000000000		>=128/R	>=64/R	>=32/R	8/I	>=16/R	>=64/R	>=16/R	>=4/R	>=8/R	+	+	+	-	ST270
NY5535	P.aeruginosa	China	HeNan	2019	Airway lavage fluid	cNY5535	Complete	2021.7-2021.10	CP096953	No	>=128/R	>=64/R	>=32/R	>=16/R	>=16/R	16/S	>=16/R	>=4/R	>=8/R	+	+	+	-	ST270
						pNY5535-NR	Complete		CP096954	No
						pNY5535-IMP	Complete		CP096955	Yes
NY5537	P.aeruginosa	China	HeNan	2019	Sputum		Draft	2022.6-2022.9	JAMOGK000000000		>=128/R	16/R	16/R	>=16/R	>=16/R	>=64/R	>=16/R	>=4/R	>=8/R	+	+	-	+	ST270
NY5506	P.aeruginosa	China	HeNan	2019	Sputum	cNY5506	Complete	2019.10-2020.1	CP096927	No	>=128/R	>=64/R	>=32/R	>=16/R	>=16/R	>=64/R	>=16/R	>=4/R	>=8/R	+	+	+	-	ST274
						pNY5506-SIM	Complete		CP096928	Yes
NY5509	P.aeruginosa	China	HeNan	2019	Sputum		Draft	2019.7-2019.8	JAMOHA000000000		>=128/R	>=64/R	>=32/R	>=16/R	>=16/R	>=64/R	>=16/R	>=4/R	>=8/R	+	+	+	-	ST274
NY13934	P.aeruginosa	China	HeNan	2021			Draft	2021.6-2021.8	JAMOGC000000000		>=128/R	>=64/R	>=32/R	>=16/R	>=16/R	>=64/R	>=16/R	>=4/R	>=8/R	+	-	-	+	ST1182
NY13936	P.aeruginosa	China	HeNan	2021	Sputum	cNY13936	Complete	2021.12-2022.2	CP096964	Yes	>=128/R	>=64/R	>=32/R	>=16/R	>=16/R	>=64/R	>=16/R	>=4/R	>=8/R	+	-	-	+	ST1182
NY13932	P.aeruginosa	China	HeNan	2021		cNY13932	Complete	2021.12-2022.2	CP096961	No	>=128/R	>=64/R	>=32/R	8/R	4/I	<=2/S	>=16/R	>=4/R	>=8/R	+	+	+	-	ST1710
						pNY13932-OXA	Complete		CP096962	Yes
						pNY13932-PER	Complete		CP096963	Yes
NY13933	P.aeruginosa	China	HeNan	2021			Draft	2021.6-2021.8	JAMOGD000000000		>=128/R	>=64/R	>=32/R	2/S	1/S	<=2/S	>=16/R	>=4/R	>=8/R	+	+	+	-	ST1710
NY11173	P.aeruginosa	China	HeNan	2019	The catheter tip	cNY11173	Complete	2020.9-2021.2	CP096956	No	>=128/R	>=64/R	>=32/R	8/I	>=16/R	<=2/S	>=16/R	>=4/R	>=8/R	+	+	+	-	ST277
						pNY11173-DIM	Complete		CP096957	Yes
NY5525	P.aeruginosa	China	HeNan	2019	Sputum	cNY5525	Complete	2020.9-2021.1	CP096945	Yes	>=128/R	32/R	16/R	>=16/R	>=16/R	8/S	>=16/R	>=4/R	>=8/R	+	+	+	-	ST292
NY5529	P.aeruginosa	China	HeNan	2019	Sputum		Draft		JAMOGI000000000		>=128/R	8/S	16/R	>=16/R	>=16/R	16/S	<=1/S	<=0.25/S	2/S	+	+	-	+	ST357
NY13938	P.aeruginosa	China	HeNan	2021	Pus		Draft	2021.6-2021.8	JAMOGG000000000		32/S	8/S	16/I	>=16/R	>=16/R	8/I	<=1/S	1/S	4/I	+	+	+	-	ST782
NY5540	P.aeruginosa	China	HeNan	2019	Urine		Draft	2022.6-2022.9	JAMOGH000000000		>=128/R	>=64/R	16/I	2/S	4/I	<=2/S	<=1/S	0.5/S	4/I	+	+	+	-	ST3871
NY13935	P.aeruginosa	China	HeNan	2021	Gastric fluid		Draft	2021.6-2021.8	JAMOGE000000000		32/S	16/I	8/I	2/S	1/S	<=2/S	<=1/S	<=0.25/S	2/S	+	+	+	-	ST1950
